# Supplementary material for: Hyperkinetic Movement Disorder in KARS1-Related Disease: An Illustrative Video-Recorded Case and Narrative Literature Review
Source: Neurol Int. 2025 Sep 7;17(9):143. doi: 10.3390/neurolint17090143 (PMC12472568; doi:10.3390/neurolint17090143)
Supplement: Supplementary file 1 [file neurolint-17-00143-s001.zip]

Archive with 4 entries (4 files):
- Table S1.pdf
- VIDEO S1.mov
- VIDEO S2.mov
- VIDEO S3.mov
